# Supplementary material for: Characterizing Intraindividual Podocyte Morphology In Vitro with Different Innovative Microscopic and Spectroscopic Techniques
Source: Cells. 2023 Apr 25;12(9):1245. doi: 10.3390/cells12091245 (PMC10177567; doi:10.3390/cells12091245)
Supplement: Supplementary file 1 [file cells-12-01245-s001.zip]

Archive with 1 entries (1 files):
- cells-2334053-supplementary.pdf
